# Supplementary material for: Validation of an mHealth System for Monitoring Fundamental Physiological Parameters in the Clinical Setting
Source: Sensors (Basel). 2024 Aug 10;24(16):5164. doi: 10.3390/s24165164 (PMC11359666; doi:10.3390/s24165164)
Supplement: Supplementary file 1 [file sensors-24-05164-s001.zip]

Archive with 3 entries (3 files):
- max30101.pdf
- MAX32664.pdf
- MLX90615-Datasheet-Melexis-953269.pdf
